# Supplementary material for: Activation of the Rat P2X7 Receptor by Functionally Different ATP Activation Sites
Source: Cells. 2025 Jun 6;14(12):855. doi: 10.3390/cells14120855 (PMC12191118; doi:10.3390/cells14120855)
Supplement: Supplementary file 1 [file cells-14-00855-s001.zip]

Archive with 3 entries (3 files):
- Figure S1 revised 2025_06_05.pdf
- Markwardt et al Suppl Table 1 (Vector sequences).pdf
- Supplementary Table 2 (ARRIVE guidelines).pdf
